# Supplementary material for: Quantifying cause-related mortality in Australia, incorporating multiple causes: observed patterns, trends and practical considerations
Source: Int J Epidemiol. 2022 Aug 19;52(1):284–94. doi: 10.1093/ije/dyac167 (PMC9908048; doi:10.1093/ije/dyac167)
Supplement: dyac167_Supplementary_Data [file dyac167_supplementary_data.zip]

Archive with 4 entries (3 files):
- dyac167_Supplementary_Data/
- dyac167_Supplementary_Data/Sup File1.pdf
- dyac167_Supplementary_Data/Sup File2.pdf
- dyac167_Supplementary_Data/Sup File3.pdf
